# Supplementary material for: A Protocol to Self-Familiarize Health Care Professionals with the Detection Limits of a Physical Activity Tracker for Low-Impact Steps in Patients Recovering from Knee Surgery—A Proposal and a First Evaluation
Source: Sensors (Basel). 2025 Nov 1;25(21):6666. doi: 10.3390/s25216666 (PMC12608956; doi:10.3390/s25216666)
Supplement: Supplementary file 1 [file sensors-25-06666-s001.zip]

Archive with 9 entries (9 files):
- SupplementalFigure S1.pdf
- SupplementalFigure S2.pdf
- SupplementalFigure S3.pdf
- SupplementalFile S1.pdf
- SupplementalFile S2.pdf
- SupplementalFile S3.do
- SupplementalFile S4.do
- SupplementalFile S5.csv
- SupplementalTable S1.pdf
