# Supplementary material for: A Protocol to Self-Familiarize Health Care Professionals with the Detection Limits of a Physical Activity Tracker for Low-Impact Steps in Patients Recovering from Knee Surgery—A Proposal and a First Evaluation
Source: Sensors (Basel). 2025 Nov 1;25(21):6666. doi: 10.3390/s25216666 (PMC12608956; doi:10.3390/s25216666)
Supplement: Supplementary file 1 [file sensors-25-06666-s001.zip › SupplementalFile S3.do]

clear all 

import delim rawdat.csv 

egen newid=group(id) 

*** defining sensors as a new variable 

rename sensor strsensor 
gen sensor=. 

replace sensor=0 if strsensor=="truth"
replace sensor=1 if strsensor=="sole"
replace sensor=2 if strsensor=="knee"
replace sensor=3 if strsensor=="trouser"
replace sensor=4 if strsensor=="wrist"


label define sensor_ 1 "sole sensor", modify 
label define sensor_ 2 "knee sensor", modify 
label define sensor_ 3 "trouser sensor", modify 
label define sensor_ 4 "wrist sensor", modify 


local count 0 
foreach var of varlist steps100 - slippers040 {
  rename `var' value`++count'`var'
  label define labcond `count' "`var'" , modify 
}

reshape long value, i(newid round sensor /*group*/) j(cond) string 

gen ncond = real(substr(cond),1,2) 
replace ncond = real(substr(cond),1,1) if mi(ncond) 

label define labncond 1 "S-100" 2 "S-75" 3 "S-40" 4 "S-25" /// 
  5 "T-75" 6 "Z-75" 7 "C-75" 8 "T-40"  9 "Z-40" 10 "C-40" 11 "W-75" 12 "W-40" 13  "L-75" 14 "L-40" 
label values ncond labncond 
mytablist cond ncond 

* adding the ratio values and indicator for main analysis 

preserve 
keep if sensor==0 
rename value base 
tempfile base 
save `base' 
restore 

drop if sensor==0 
merge n:1 newid round cond using `base' , assert(3) nogen 

gen ratio = value / base 

gen main = ncond<=12 

tempfile datalong 
save `datalong'

use `datalong', clear 

keep if main 

bys cond sensor: egen mean = mean(ratio) 

contract ncond sensor ratio mean, freq(freq) 
levelsof freq, local(fs) 
local cmd twoway 
foreach f of local fs { 
  local cmd `cmd' (scatter ratio ncond if freq==`f' , msize(*`=sqrt(`f')') msym(Oh) mcol(black))
} 

`cmd' (line mean ncond, lcol(red)) /// 
  , by(sensor, col(4) note("") legend(off) iscale(*0.76))  /// 
    xtitle("") xlab(1(1)12, valuelabels angle(90)) ytitle(step count ratio) ///
    xsize(11) ysize(7)

graph export figratios.pdf , replace 

*** Computing all contrasts and putting them into a table 


program define addcontrast 
  syntax anything , name(string) 
  lincom `anything' 
  local e=string(r(estimate),"%5.1f") 
  local p=cond(r(p)<0.001,"<0.001",string(r(p),"%5.3f")) 
  local lb=string(r(lb),"%5.1f") 
  local ub=string(r(ub),"%5.1f") 
  local ci [`lb',`ub'] 
  putdocx table mytab($tablelines,.) , addrows(1,after) 
  global tablelines = $tablelines + 1 
  putdocx table mytab($tablelines,1)= ("`name'")
  putdocx table mytab($tablelines,2)= ("`e'")
  putdocx table mytab($tablelines,3)= ("`ci'")
  putdocx table mytab($tablelines,4)= ("`p'")
end 

putdocx begin 
putdocx paragraph 

foreach i in 3 4 { 
	
  use `datalong' , clear 
  keep if main 
  keep if sensor== `i' 
  local title : label (sensor) `i' 

zinb value ibn.ncond , nocons inflate(ibn.ncond , nocons) exposure(base) cluster(newid)

testparm i.ncond

local mylist 
forvalues i=1/12 { 
  count if ncond==`i' & value==0 
  if r(N)>0 local mylist `mylist' `i'
} 

local elist 
forvalues i=1/12 { 
  local ilist `i'
  if `:list ilist in mylist' { 
    local elist `elist' /// 
	   (c`i': (1-invlogit(_b[inflate:`i'.ncond])) * exp(log(20) + _b[value:`i'.ncond])) 
  }
  else {
    local elist `elist' /// 
	   (c`i': exp(log(20) + _b[value:`i'.ncond]))
  }
} 

nlcom `elist' , post 

putdocx table mytab=(2,4) , layout(autofitcontent)

putdocx table mytab(1,1)= ("`title'") , colspan(4) 
putdocx table mytab(2,2) = ("estimate") 
putdocx table mytab(2,3) = ("95%-CI") 
putdocx table mytab(2,4) = ("p-value") 

global tablelines 2 

addcontrast  ((c4-c3) + 0.5*(c4-c2) + 0.333*(c4-c1) + 0.5*(c3-c1) + (c3-c2) + (c2-c1))/6 , name(S linear)

addcontrast 0.5*(c5 + c8 - c2 -c3) , name(T vs S)
addcontrast c8 - c5 , name(T-75 vs T-40) 

addcontrast 0.5*(c6 + c9 - c2 -c3) , name(Z vs S)
addcontrast c9 - c6 , name(Z-75 vs Z-40)

addcontrast 0.5*(c7 + c10 - c2 -c3) , name(C vs S)
addcontrast c10 -c7 , name(C-75 vs C-40)

addcontrast 0.5*(c11 + c12 - c2 -c3) , name(W vs S)
addcontrast c12-c11 , name(W-75 vs W-40)

putdocx paragraph 

}

putdocx save tabfactors , replace 
