# Supplementary material for: A Protocol to Self-Familiarize Health Care Professionals with the Detection Limits of a Physical Activity Tracker for Low-Impact Steps in Patients Recovering from Knee Surgery—A Proposal and a First Evaluation
Source: Sensors (Basel). 2025 Nov 1;25(21):6666. doi: 10.3390/s25216666 (PMC12608956; doi:10.3390/s25216666)
Supplement: Supplementary file 1 [file sensors-25-06666-s001.zip › SupplementalFile S4.do]

clear all 


*** genagree: program do add variable indicating agreement

program define genagree 
  syntax varlist(min=2 max=2) , gen(name) 
  gettoken y x : varlist 
  tempvar min max 
  egen `min'=rowmin(`x' `y') 
  egen `max'=rowmax(`x' `y')
  gen `gen'=1 
  qui replace `gen'= 0.5 if (`max'>0.8 & `min'<0.5 ) | (`min'<0.2 & `max'>0.5)
  qui replace `gen'= 0 if (`max'>0.8 & `min'<0.2)  
  qui replace `gen'=. if mi(`y') | mi(`x')
end 

*** computee: program to compute expectation 
*** (all possible pairwise crossings are considered)

program define computee , rclass 
  syntax varlist(min=2 max=2)  
  gettoken y x : varlist
  preserve 
  drop `y'
  tempfile dat1 
  qui save  `dat1' 
  restore 
  preserve 
  drop `x' 
  cross using `dat1'
  tempvar a 
  genagree `x' `y', gen(`a') 
  collapse (mean) mean=`a' 
  return local e = mean 
  restore 
end 
  
*** testing genagree and computee

clear 
input r1 r2 
1 1 
0.9 1.2 
0.9 0.9 
0.7 0.9 
1.3 0.6 
0.9 0.3 
0.4 1.2 
0.5 0.5 
0.7 0.3 
0.1 0.9 
1.0 0.05 
end 
genagree r1 r2, gen(d) 
list 
computee r1 r2 
return list 

*** computing agreement rates, kappa values and icc 
*** in subset defined by cond() and comparing the two ratiovalues 
*** defined by the values in compvalues() with respect to the variable 
*** compvar(). revars() defines the 


program define myana , rclass 
  syntax , cond(string) compvar(varname) COMPVALues(numlist) 
  gettoken compval1 compval2 : compvalues 
  gettoken compval2 : compval2 
  tempfile all 
  qui save `all' 
  qui keep if `cond' 
  qui keep if inlist(`compvar',`compval1',`compval2')
  keep ratio cond `compvar' 
  preserve 
  egen minratio=min(ratio)
  local flagkappa = minratio<0.5 
  qui reshape wide ratio, i(cond) j(`compvar') 
  cap noi confirm variable ratio`compval1' ratio`compval2'
  if _rc==0 { 
    genagree ratio`compval1' ratio`compval2' , gen(agree) 
	tab agree 
    computee ratio`compval1' ratio`compval2'
    local e = r(e) 
    collapse (mean) agree (count) n=agree 
	if `flagkappa' { 
      return local arate = agree
      return local n = n 
      return local kappa  = (agree-`e')/(1-`e') 
	}
	else { 
	  return local arate . 
	  return local kappa . 
	  return local n . 		
	}
    restore 
    cap noi mixed ratio || cond :  , reml
	if _rc==0 { 
      local vare = exp(_b[lnsig_e:_cons])^2 
      local varg = exp(_b[lns1_1_1:_cons])^2 
	  if sqrt(`varg') > 0.1 { 
        return local icc = `varg'/(`vare'+`varg')
	  }
	  else return local icc . 
	}
	else return local icc . 
  }
  else  {
    restore
	return local arate . 
	return local kappa . 
	return local icc . 
	return local n . 
  }
  use `all', clear
end 


*** reading the data 

clear 
import delim rawdat.csv 

egen newid=group(id) 

*** defining sensors as a new variable 

rename sensor strsensor 
gen sensor=. 

replace sensor=0 if strsensor=="truth"
replace sensor=1 if strsensor=="sole"
replace sensor=2 if strsensor=="knee"
replace sensor=3 if strsensor=="trouser"
replace sensor=4 if strsensor=="wrist"


label define sensor_ 1 "sole sensor", modify 
label define sensor_ 2 "knee sensor", modify 
label define sensor_ 3 "trouser sensor", modify 
label define sensor_ 4 "wrist sensor", modify 
label values sensor sensor_ 


local count 0 
foreach var of varlist steps100 - slippers040 {
  rename `var' value`++count'`var'
  label define labcond `count' "`var'" , modify 
}

reshape long value, i(newid round sensor /*group*/) j(cond) string 

gen ncond = real(substr(cond),1,2) 
replace ncond = real(substr(cond),1,1) if mi(ncond) 

label define labncond 1 "S-100" 2 "S-75" 3 "S-40" 4 "S-25" /// 
  5 "T-75" 6 "Z-75" 7 "C-75" 8 "T-40"  9 "Z-40" 10 "C-40" 11 "W-75" 12 "W-40" 13  "L-75" 14 "L-40" 
label values ncond labncond 
mytablist cond ncond 

* adding the ratio values and indicator for main analysis 

preserve 
keep if sensor==0 
rename value base 
tempfile base 
save `base' 
restore 

drop if sensor==0 
merge n:1 newid round cond using `base' , assert(3) nogen 

gen ratio = value / base 

gen main = ncond<=12 

tempfile datalong 
save `datalong'

*** testing myana 

use `datalong', clear 

myana, cond(sensor==3 & newid==2)  compvar(round) compvalues(1 2) 
return list

*** computing intra-rater reliability values for each participant and sensors 3 and 4 

use `datalong', clear 
keep if main 

label save sensor_ using sensor_ , replace 
gen const=1 

tempname hhh 
tempfile fff 
postfile `hhh'  sensor newid arate kappa icc n  using `fff' 

levelsof newid, local(ns)
foreach n of local ns {
  foreach s in 3 4 { 
  	tab round, miss 
    myana, cond(sensor==`s' & newid==`n') compvar(round) compval(1 2) 
	return list 
	post `hhh' (`s') (`n') (`r(arate)') (`r(kappa)') (`r(icc)') (`r(n)')
  } 
} 
postclose `hhh'

use `fff' , clear 
do sensor_  
label list sensor_ 
label define sensor_ 0 "all sensors" , modify 
label values sensor sensor_

drop if newid==1 

list 

*** setting up these values in a graph 


keep newid sensor kappa icc 
rename kappa v1 
rename icc v2 
reshape long v, i(newid sensor) j(type)
label define labtype 1 "{&kappa}" 2 "ICC" 
label values type labtype 

bys sensor type : egen mean=mean(v)
gen strv=string(v,"%5.2f")
gen specnewid=newid 
replace specnewid=newid-0.5 if newid==2 
replace specnewid=newid+0.5 if newid==14
sort type sensor specnewid 
forvalues s=3/4 { 
  twoway (bar v newid if sensor==`s', hor) /// 
		 (line specnewid mean if sensor==`s', lcol(red) lpat(dash)) /// 
         (scatter newid v if sensor==`s', msym(i) mlab(strv) mlabpos(3) mlabcol(black))   /// 
    , by(type , row(1) legend(off) note("") title(`: label (sensor) `s'') noixaxes ) /// 
    xtitle("")  ytitle("") xscale(range(0 1.1)) xlab(0(0.2)1.0) ylab(2(1)14) yscale(reverse) ///  
	plotregion(margin(t-1 b-1)) /// 
	nodraw name(g`s',replace) 
}
graph combine g3 g4 /// 
  , iscale(*1.6) imargin(small) graphregion(margin(5 -2 -2 -2)) /// 
      xsize(7) ysize(3) l2title(participants, bmargin(0 -4 0 0))
graph export figagree.pdf , replace 

*** computation of inter-rater reliability for sensors 3 and 4 

use `datalong', clear 
keep if main 
label save sensor_ using sensor_ , replace 

tempname hhh 
tempfile fff 
postfile `hhh'  sensor r1 r2 o1 o2 arate kappa icc n  using `fff' , replace 

levelsof sensor, local(sensors)
levelsof newid, local(rs)
foreach s in 3 4  { 
  foreach r1 of local rs {
  	if "`ferest()'"!="" { 
	  foreach r2 in `ferest()' { 
	    foreach o1 in 1 2 { 
	  	  foreach o2 in 1 2 {
		  	preserve 
			keep if (round==`o1' & newid==`r1') | (round==`o2' & newid==`r2')
			egen aux = group(round newid) 
	  	    myana, cond(sensor==`s' ) compvar(aux) compval(1 2) 
	        post `hhh' (`s') (`r1') (`r2') (`o1') (`o2') (`r(arate)') (`r(kappa)') (`r(icc)') (`r(n)')
			restore 
		  }
		}
	  }
	} 
  } 
} 
postclose `hhh'

use `fff'  , clear 
do sensor_  
label values sensor sensor_

tabstat arate kappa icc, s(n mean min max) by(sensor)
format %5.2f arate kappa icc 
collapse arate kappa icc, by(sensor) 
list , clean noobs 
