# Supplementary material for: A Protocol to Self-Familiarize Health Care Professionals with the Detection Limits of a Physical Activity Tracker for Low-Impact Steps in Patients Recovering from Knee Surgery—A Proposal and a First Evaluation
Source: Sensors (Basel). 2025 Nov 1;25(21):6666. doi: 10.3390/s25216666 (PMC12608956; doi:10.3390/s25216666)
Supplement: Supplementary file 1 [file sensors-25-06666-s001.zip › SupplementalFile S5.csv]

id	round	sensor	steps100	steps075	steps040	steps025	shift075	zickzack075	circle075	shift040	zickzack040	circle040	crutches075	crutches040	slippers075	slippers040
1	2	truth	20	20	20	20	20	22	20	20	22	20	20	20
1	2	sole	19	19	19	19	19	21	19	19	21	19	19	18
1	2	knee	22	18	18	22	22	22	22	22	24	14	20	20
1	2	trouser	28	29	13	0	27	26	27	19	0	0	0	0
1	2	wrist	23	12	25	19	23	21	27	25	18	16	28	20
2	2	truth	20	20	20	20	19	24	20	20	23	20	20	20
2	2	sole	20	20	19	19	18	23	21	19	22	19	19	19
2	2	knee	20	20	20	20	18	21	20	20	22	20	22	20
2	2	trouser	18	18	0	0	14	0	18	0	0	0	20	0
2	2	wrist	16	16	10	15	19	16	16	16	16	12	21	23
2	1	truth	20	20	20	20	20	27	20	20	23	20	20	20
2	1	sole	20	19	19	20	19	27	19	19	22	19	19	20
2	1	knee	20	18	19	20	20	26	18	20	22	20	20	22
2	1	trouser	0	19	0	0	0	9	0	0	8	0	0	0
2	1	wrist	12	15	10	11	12	24	10	12	20	11	22	16
3	1	truth	20	20	20	20	20	23	20	20	20	20	20	20
3	1	sole	12	19	19	19	20	24	19	19	20	17	19	19
3	1	knee
3	1	trouser	9	0	0	0	0	0	19	0	0	0	7	0
3	1	wrist	28	22	0		19	19	21	0	4	0	19	19
3	2	truth	20	20	20	20	20	20	20	20	20	20	20	20	20	20
3	2	sole	19	19	20	19	19	19	19	19	19	21	20	20	19	19
3	2	knee
3	2	trouser	19	0	0	0	20	9	13	0	0	9	0	0	21	17
3	2	wrist	19	16	0	19	21	19	32	17	24	15	22	29	26	30
4	2	truth	20	20	20	20	17	20	20	20	20	20	20	20
4	2	sole	19	19	19	19	16	19	19	19	19	19	19	19
4	2	knee	20	20	18	16	16	20	20	18	16	8	20	20
4	2	trouser	29	0	0	0	14	9	11	0	0	0	0	0
4	2	wrist	15	23	27	24	18	24	22	23	21	18	24	26
4	1	truth	20	21	20	20	17	20	20	18	20	20	20	20
4	1	sole	19	20	20	20	16	19	19	17	19	19	20	19
4	1	knee	20	21	20	20	17	20	20	16	20	20	20	20
4	1	trouser	19	8	0	0	14	0	20	0	0	0	0	0
4	1	wrist	19	22	21	20	15	20	23	20	19	17	22	21
5	1	truth	21	21	20	20	17	20	20	20	21	21	20	20
5	1	sole	17	20	19	19	16	19	19	19	21	20	19	19
5	1	knee
5	1	trouser	20	0	16	0	10	20	20	10	0	0	21	0
5	1	wrist	31	29	29	24	28	20	25	27	20	25	30	27
5	2	truth	20	20	20	20	17	20	20	19	20	20	20	20
5	2	sole	19	19	19	19	16	19	19	18	19	19	19	19
5	2	knee
5	2	trouser	20	21	17	0	18	20	23	18	0	17	11	0
5	2	wrist	22	25	27	23	22	27	30	18	25	25	18	29
6	2	truth	20	20	20	20	18	20	20	20	20	20	20	20	20	21
6	2	sole	19	19	19	19	17	19	19	19	19	19	19	19	19	20
6	2	trouser	20	20	0	0	0	9	19	0	0	0	25	0	18	0
6	2	knee
6	2	wrist	22	22	18	5	18	21	29	25	26	0	35	17	21	0
6	1	truth	20	20	20	20	17	20	20	20	20	20	20	19	20	20
6	1	sole	19	19	19	19	16	19	19	19	19	19	19	18	19	19
6	1	knee
6	1	trouser	20	19	0	0	8	0	15	0	0	0	0	0	20	0
6	1	wrist	21	22	22	0	16	20	21	20	25	15	28	0	21	22
7	1	truth	20	20	20	20	17	20	20	17	20	20	20	20
7	1	sole	19	19	19	19	16	19	19	16	19	19	19	19
7	1	knee
7	1	trouser	20	20	20	0	10	14	21	18	15	20	14	16
7	1	wrist	24	27	20	19	17	22	20	19	19	25	16	22
7	2	truth	20	20	20	20	18	20	20	20	20	20	20	20
7	2	sole	19	19	19	19	17	19	19	19	19	19	19	19
7	2	knee
7	2	trouser	30	20	20	20	8	16	20	19	17	20	16	18
7	2	wrist	22	31	23	23	20	24	24	23	19	24	17	21
8	1	truth	20	20	20	20	15	20	20	20	20	20	20	20	20	20
8	1	sole	19	19	19	14	19	19	19	19	19	19	19	19	19	19
8	1	knee
8	1	trouser	20	20	18	0	15	14	20	0	7	0	20	0	20	15
8	1	wrist	22	22	23	22	20	25	21	20	21	19	18	21	23	22
8	2	truth	20	20	20	20	18	20	19	20	20	20	20	20	20	20
8	2	sole	19	19	19	19	17	19	19	18	19	19	19	19	19	19
8	2	knee
8	2	trouser	20	20	20	0	16	19	17	20	0	11	16	0	20	0
8	2	wrist	23	24	21	21	17	20	22	21	23	24	23	18	24	20
10	1	truth	20	20	20	19	18	20	19	20	20	20	20	20
10	1	sole	19	19	18	18	17	19	18	19	19	19	19	19
10	1	knee
10	1	trouser	26	13	18	0	18	9	25	0	0	18	0	0
10	1	wrist	27	24	22	6	7	28	23	0	16	26	22	0
10	2	truth	20	20	20	20	17	20	20	19	20	20	20	20
10	2	sole	19	19	19	19	16	19	19	18	19	19	19	19
10	2	knee
10	2	trouser	23	33	22	0	17	0	31	13	18	8	8	0
10	2	wrist	20	20	22	5	24	21	22	24	20	22	27	17
11	1	truth	22	20	20	21	18	20	21	20	23	20	20	20
11	1	sole	21	19	19	20	17	19	20	19	22	19	19	19
11	1	knee
11	1	trouser	23	22	14	16	17	19	22	18	24	20	24	0
11	1	wrist	36	22	21	0	18	21	23	21	18	19	34	16
11	2	truth	21	20	20	20	16	21	20	20	22	21	20	20
11	2	sole	20	19	19	19	16	20	19	19	21	20	20	19
11	2	knee
11	2	trouser	20	20	13	15	16	22	20	16	17	15	20	0
11	2	wrist	22	21	25	0	16	25	20	22	20	20	24	19
12	1	truth	20	20	20	20	18	20	23	20	20	20	18	20
12	1	sole	19	19	19	19	17	19	22	19	19	19	17	20
12	1	knee
12	1	trouser	25	21	0	0	11	0	37	0	0	0	0	0
12	1	wrist	26	23	23	21	17	24	26	24	23	30	25	29
12	2	truth	20	22	20	20	18	20	20	20	20	20	20	20
12	2	sole	19	21	19	19	17	19	19	19	19	19	19	19
12	2	knee
12	2	trouser	20	21	0	0	25	22	17	22	24	22	9	0
12	2	wrist	25	25	22	23	22	22	21	20	21	21	27	25
14	1	truth	20	20	20	19	16	20	21	20	20	20	20	20
14	1	sole	19	19	19	18	15	19	20	19	19	19	19	19
14	1	knee
14	1	trouser	22	20	11	0	15	20	19	0	12	9	0	0
14	1	wrist	24	17	20	11	15	21	20	17	27	18	28	25
14	2	truth	20	20	20	20	17	20	20	19	20	20	20	20
14	2	sole	19	19	19	19	16	20	19	18	19	19	19	19
14	2	knee
14	2	trouser	20	20	0	0	23	0	12	0	16	0	10	0
14	2	wrist	25	20	20	14	19	21	16	17	22	18	19	17
15	1	truth	20	20	20	20	17	20	20	20	20	20	20	20
15	1	sole	19	19	19	19	17	18	19	18	19	19	19	19
15	1	knee	20	20	20	2	18	20	20	18	20	20	20	20
15	1	trouser	19	17	0	0	27	31	21	0	0	8	0	0
15	1	wrist	26	25	31	16	26	26	24	17	20	7	26	8
15	2	truth	20	20	20	20	16	20	20	18	20	20	20	20
15	2	sole	19	19	19	19	15	19	19	17	19	18	19	19
15	2	knee	20	20	20	20	16	20	20	18	20	20	20	20
15	2	trouser	20	21	0	0	17	22	20	12	13	12	0	0
15	2	wrist	24	22	27	20	17	20	31	22	22	21	29	7
16	1	truth	20	20	20	20	16	20	20	19	20	20	20	20	20	20
16	1	sole	19	19	19	19	15	19	19	18	19	19	19	19	19	19
16	1	knee	20	20	20	20	16	20	20	18	20	20	20	20	20	20
16	1	trouser	20	20	9	0	16	12	20	0	0	0	11	0	20	16
16	1	wrist	28	13	19	0	21	26	22	21	31	20	18	18	37	27
16	2	truth	20	20	20	20	16	20	20	20	20	20	20	20	20	20
16	2	sole	19	19	19	19	15	19	19	19	19	19	19	19	19	19
16	2	knee	16	20	20	20	16	20	20	20	20	20	20	20	20	20
16	2	trouser	20	29	20	0	16	20	21	9	0	0	9	0	20	0
16	2	wrist	31	28	31	27	19	20	23	22	31	26	27	19	29	25
